# Supplementary material for: Human Biomonitoring Data in Health Risk Assessments Published in Peer-Reviewed Journals between 2016 and 2021: Confronting Reality after a Preliminary Review
Source: Int J Environ Res Public Health. 2022 Mar 13;19(6):3362. doi: 10.3390/ijerph19063362 (PMC8955248; doi:10.3390/ijerph19063362)
Supplement: Supplementary file 1 [file ijerph-19-03362-s001.zip]

Archive with 1 entries (1 files):
- ijerph-1629006-supplementary.pdf
